# Supplementary material for: Self-efficacy measurement instruments for individuals with coronary artery disease: A systematic review
Source: PLoS One. 2024 Mar 4;19(3):e0299041. doi: 10.1371/journal.pone.0299041 (PMC10911622; doi:10.1371/journal.pone.0299041)
Supplement: S1 Data — (XLSX) [file pone.0299041.s003.xlsx]

## Sheet:  CHARACTERISTICS
GENERAL INFORMATION				INSTRUMENT CHARACTERISTICS					CHARACTERISTICS OF THE STUDY							POPULATION CHARACTERISTICS									PSYCHOMETRIC PROPERTIES
AUTHOR (YEAR)	TITLE	SCALE NAME	DEVELOPMENT OR ADAPTATION?	THERE ARE SUBSCALE(S), WHICH?	WHICH CONSTRUCTION(S) PRESENT?	ORIGINAL SCALE NAME	ORIGINAL LANGUAGE	VERSION	STUDY DESIGN	APPLICATION FORM	SAMPLE / PARTICIPANTS	TOOLS/INSTRUMENTS USED	COLLECTION PERIOD	INCLUSION CRITERIA	EXCLUSION CRITERIA	AGE	GENDER	COUNTRY	COLLECTION LOCATION	LENAGUAGE	DISEASES INCLUDED	SCHOOLING	SOCIOECONOMIC LEVEL	ANSWER RATE	FEASIBILITY							RELIABILITY					VALIDITY										RESPONSIVENESS	INTERPRETABILITY
																									MEANS OF FACILITATING THE APPLICATION OF THE INSTRUMENT (FORM OF APPLICATION, EQUIPMENT REQUIRED, AVAILABILITY OF THE INSTRUMENT, SELF-APPLICABLE AND ETC.)	NUMBER OF ITEMS	NUMBER OF ALTERNATIVES	SCORE	SKILL LEVEL REQUIRED FOR PARTICIPANTS TO ANSWER THE INSTRUMENT (SCHOOLING, MENTAL AND ETC LEVEL)	SCORE CALCULATION EASY (INPUT HOW IT IS CALCULATED)	COPYRIGHT, COST OF USING THE INSTRUMENT	INTERNAL CONSISTENCY	TEST-RETEST	INTEREXAMINER	INTRA-EXAMINER	MEASUREMENT ERROR	CONTENT VALIDITY				CONSTRUCT VALIDITY				STRUCTURAL VALIDITY	CRITERION VALIDITY
																																					IVC, INCLUDE: HOW YOU ARRIVED IN THE CONSTRUCTION, ABOUT INTERVIEW, THE PILOT GROUP				Structural Hypothesis (convergent, divergent and discriminant), correlations, Transcultural, largest item is the property and the others are the analyzed columns				INSTRUMENT DEVELOPMENT STUDIES (AFE, AVE, HYPOTHESIS TESTING, CORRELATIONS, CFA)	Criterion validity (concurrent, predictive) - Gold standards, receiver operating characteristic curve	Effect size, paired t-test, regression, ability of scale to respond to change	Percentage of missing items Percentage of missing total scores	Floor and ceiling effects
																																					N PILOT GROUP	HOW YOU ARRIVED IN THE CONSTRUCTION	HOW THE INTERVIEW/APPLICATION WAS	IVC/KAPPA/ICC	CONVERGENT	DIVERGENT	DISCRIMINATING	CROSS-CULTURAL
Barnason et al (2002)	Development of a Self-Efficacy Instrument for Coronary Artery Bypass Graft Patients	Barnason Efficacy Expectation Scale (BEES)	Development/Validation	No	Self-efficacy	Barnason Efficacy Expectation Scale (BEES)	English	Original	Transersal/ Psychometric	Interview	726	Barnason; Efficacy Expectation Scale (BEES); Jenkins's Self-Efficacy Expectation;	Not reported	Patients diagnosed with and at risk of CAD after Revasc surgery	Not reported	Not reported	Not reported	Not reported	Not reported	Not reported, implied to be in English	Patients diagnosed with and at risk of CAD after Revasc surgery	Not reported	Not reported	Not reported	Authors report only interview	15	4	The scale is scored by summing the numerical ratings for each response to obtain a total score. The total score on the instrument has a range of 15-60.	Not reported	A higher score indicates the strength of efficacy expectations for identified CABG surgery recovery and rehabilitation behaviors	Not reported	The Cronbach's alpha coefficient was 0.92 for the overall tool inclusive of all 20 items. The overall alpha for the instrument demonstrated internal consistency of the tool as evidenced by an alpha of 0.70 or greater. In this study, item-to-total scale score correlations for all items were between 0.57 and 0.74. with no pattern of redundancy.	Not reported	Not reported	Not reported	Not reported	112	In further analysis, to test construct validity, an exploratory factor analysis with a principal axis factor extraction varimax rotation was conducted. A single factor solution was chosen based on Kaiser's criterion (eigenvalue of ³ 1), Scree test, and conceptual interpretability. The resulting eigenvalue was 6.91 and accounted for 74% of the variance explained by the concept of self-efficacy as …	Interview	The rating scale ranged from 1 “being not at all relevant” to 4 “being highly relevant.” The final items retained consisted of all 20 items which were rated as valid. The content validity index (CVI) of 95.7 was obtained for the retained pool of items. The included items were satisfactory, and no aspects were identified as missing.	Not reported	Not reported	Not reported	COSMIN	Criteria used to determine the minimum number of independent factors that were meaningful enough to extract and rotate included (a) Kaiser's criterion (eigenvalue of ³ 1), (b) Scree test, and (c) conceptual interpretability (Kerlinger, 1986). The scree test in this sample is plotted in Figure 3 and shows a clear drop after the first factor. One factor had an eigenvalue ³ 1.00. Given the results o…	Both the Pearson correlations between the BEES total score and the Jenkins scales were significant (p < .01), with correlations ranging from 0.19-0.47 (refer to Table 1). A criterion correlation value of r ³ .20 was selected prior to analysis, as the Jenkins scales are not as behavior specific as the BEES (DeVellis,1991; Kerlinger, 1986). All subscales met criterion selected (r ³ .20) except the …	Not reported	Not reported	Not reported
Burke et al. (2003)	Development and testing of the Cholesterol-Lowering Diet Self-Efficacy Scale	Cholesterol-Lowering Diet Self-Efficacy Scale	DEVELOPMENT AND VALIDATION	Cholesterol-Saturated Fat Sub-scale	Self-efficacy	Cholesterol-Lowering Diet Self-Efficacy Scale	English	Original	Psychometric	Participants were provided a packet of questionnaires and asked to complete and return them within a week	Study 1 - 44; study 2 - 228	Cholesterol-Lowering Diet Self-Efficacy Scale, the Baseline Profile-a questionnaire assessing food related habits, medical history, coronary risk factors and socio-demographic data; the Nutrition Knowledge and Attitude Questionnaire, and the Connor Diet Habit Survey	Not reported	Study 1 - cardiac rehabilitation patients; study 2 - subjects treated for hypercholesterolemia.	Not reported	Study 1 - 59 years (S.D.16.5) ; study 2- 56 (S.D.11) years	Study 1- 33M:11F; study 2 - 119M: 109F	USA	Study 1 - university affiliated outpatient cardiac rehabilitation program; study 2 - lipid clinic , a preventive cardiology clinic and a conventional cardiology clinic	English	Study 1 - reports only cardiac rehabilitation; study 2 - hypercholesterolemia, previous myocardial infarction, coronary artery bypass graft surgery, angioplasty and angina	Study 1 - mean educational level was 12 years (S.D.7); study 2 - average 15 years	Study 1- Annual income above $30,000; study 2 - annual income above $30,000	Not reported	All questionnaires were packet and asked to complete and return them within a week	8 items (33 statments)	0–100	Not reported	The reading level was approximated at the 12th grade	The score of perceived efficacy is derived by summing the scores (0–100) and dividing by the number of items.	Not reported	Cronbach's α Study 1 - round 1 (0.93), round 2 (0.94) ; study 2 -The Cronbach’s alpha estimate of internal consistency for the two administrations was 0.96 for the first measurement, and 0.97 for the second measurement, which was taken 14 weeks following the first administration	Study 1- 0.86, study 2 - 0.76	Not reported	Not reported	Not reported	No pilot study	Review of 30 patients’ food diaries.From this information, items were generated until a comprehensive list was developed.The redundant behaviors were deleted and subsequently items were prioritized for inclusion as full statements in the instrument.A panel of two behavioral scientists and two clinicians who had expert knowledge in the theory of self-efficacy were asked to review the list of 72 it…	Paticipants received the questionnaire packet and returned a week later	Not reported	Not reported	Not reported	Not reported	COSMIN	Not reported	Cholesterol-Lowering Diet Self-Efficacy Scale score and the Cholesterol-Saturated Fat Sub-score of the DHS - Pearson correlation coefficient of r=0.52 (P-0.01)	Not reported	Not applicable responses are recoded as missing and the sample mean imputed for missing values.	Not reported
DARAWAD et al (2017)	Exercise Self-Efficacy Scale: Validation of the Arabic Version Among Jordanians With Chronic Diseases	Arabic version of Exercise Self-Efficacy scale (ESE-A)	Adaptation	No	Self-efficacy	Bandura's exercise self-efficacy scale (ESE)	English	Patients with different chronic diseases	Transersal/ Psychometric	Interview and participants could take the questionnaire home	272	Bandura's exercise self-efficacy scale (ESE), authors' evaluation form, Arabic version of Exercise Self-Efficacy scale (ESE-A)	March and May, 2015	participant had to (a) be 18 years old or more; (b) have a primary medical diagnosis of DM, hypertension, cardiovascular, joint, or renal disorders; (c) be able to understand Arabic language; and (d) agree to participate.	However, patients with severe mental or cognitive deterioration, those with physical disability, and those who were hemodynamically unstable were excluded. The hemodynamic status was established based on patient's blood pressure and vital signs after consulting the nurses in the clinics and the initial assessment of data collector who were registered nurses.	52.9 years (SD = 12.1).	141H; 131 M	Jordan	Participants were selected from outpatient clinics (cardiac, endocrine, and renal) at four hospitals representative for the major health care sectors in Jordan: public, university-affiliated, and private. Those hospitals were randomly selected from a list of hospitals in each sector.	Arabic	have a primary medical diagnosis of DM, hypertension, cardiovascular, joint, or renal disorders	Less than high school 54.4 (148); Diploma 18.4 (50); Undergraduate 20.2 (55); Graduate 5.9 (16)	Not reported	Not reported	A private room was assigned for filling out the questionnaires, and participants were given the choice to take the questionnaire home and return it to the office of the unit head. Also, research assistants were available to answer participants' questions concerning questionnaire items. Questionnaire administration took approximately 20min.	18	4	Not reported	Not reported	Not reported	Not reported	Results revealed a value of .89 for Cronbach's alpha and .83 for split-half coefficients indicating that the ESE-A is a reliable scale. Furthermore, corrected item-total correlation (not including item itself within the total scale score) was estimated to assess the dimensionality of the ESEA, which should achieve a value greater than .40	Not reported	The inter-item correlations were also evaluated (Table 4), which ranged from .281 to .845 with very minimal high interactions (above .70) indicating minimal possible item redundancy. The highest inter-item correlation was noted among Items 5 (during or after experiencing personal problems) and 6 (when I am feeling depressed), 5 and 7 (when I am feeling anxious), and 6 and 7 (r = .763, r = .738, r…	Not reported	Not reported	No details of the pilot phase reported	There was an interview with a professional trained in Psychometrics and an approved instrument. No data details and pilot phase step by step. The construct validity of the ESE-A was tested using exploratory factor analysis, and utilizing the principal axis factoring and oblique promax rotation. The Kaiser–Meyer–Oklin measure of sampling adequacy was 0.934, which was in consistency with Bartlett's…	No details of the pilot phase reported	No details of the pilot phase reported	Regarding the convergent validity, participants' scores of ESE-A were found (Table 2) to have significant negative correlation with age (r = −.282, p< .001) and comorbidity (r = .−164, p< .001 ), and positive correlation with health perception (r = .450, p = .010). However, it is noted that many of these correlations were weak.	Not reported	Not reported	Not reported	The Kaiser–Meyer–Oklin measure of sampling adequacy was 0.934, which was in consistency with Bartlett's Test of Sphericity (approximate chi-square = 3,731.707, p = .001), indicating sufficient sampling and sufficient correlation between items of the ESE-A, which allows performing factor analysis.	To assess the criterion-related validity, participants' scores of ESE-A were tested for correlation with their reported weekly exercise frequency and duration, and evaluation of their physical exercise. Results (Table 2) showed significant positive correlation (r = .23, p< .001; r = .31, p< .001; r = .39, p< .001, respectively). Regarding the convergent validity, participants' scores of ESE-A wer…	Not reported	Not reported	Not reported
Everett, Salamonson, Davidson (2009)	Bandura's exercise self-efficacy scale Validation in an Australian cardiac rehabilitation setting	Bandura's exercise self-efficacy scale (ESE)	Adaptation	No	Self-efficacy	Bandura's exercise self-efficacy scale (ESE)	English	Version for CVR patients	Psychometric	Interview	110	Bandura's exercise self-efficacy (ESE) scale, TC6, Borg Scale, Author's own assessment form	Not reported	Acute coronary syndrome, coronary revascularization, or coronary artery bypass graft surgery, cleared to participate in an exercise-based 6-week CR program, and willing to give informed consent	Not reported	60.11 (SD 10.57)	79H, 31M	Australia	Nurse-led, Phase II CR services	English	ACS, PO coronary or myocardial revascularization, stable angina, PO valve replacement	Not reported	Not reported	Not reported	Authors report only interview	18	11 (0 to 10)	Not reported	Not reported	Not reported	Not reported	0.95	Not reported	Not reported	Not reported	Not reported	There was no	Not reported	Interview	Not reported	There was a significant difference in mean scores (F = 3.313, p = 0.041), with Scheffe post hoc tests indicating that those who recorded more than 500 m in their 6MWT had significantly higher scores on the ESE scale (mean 116.26 32.02) than those participants who only achieved up to 400 m on the 6MWT at baseline (Mean: 89.94, SD: 29.47 m) (p = 0.044)	Not reported	Not reported	COSMIN	Kaiser–Meyer–Olkin Measure of Sampling Adequacy was 0.90	One-way ANOVA test on ESE score at baseline by the three levels of 6MWT distance (Fig. 1), indicating that there was a significant difference in mean scores (F = 3.313, p = 0.041), with Scheffe post hoc tests indicating that Those who recorded more than 500 m in their 6MWT had significantly higher scores on the ESE scale (mean 116.26 32.02) than those participants who only achieved up to 400 m on…	There was a mean increase in the change in the ESE scale score (Mean: 7.28, SD: 29.01); Likewise, there was a mean increase in the change of 6MWT distance (Mean: 43.53, SD: 50.41 m) between baseline and the 6-week follow-up. The result of the correlation analysis showed a positive and significant correlation between the change in scores on the ESE scale and the change in the 6MWD (r = 0.28, p = 0…	Not reported	The mean score of the ESE scale in this CR population was 103.64 (SD: 34.69), with a median of 103.50 and a well-shaped normal distribution with skewness of 0.25 and kurtosis of 0.01.
Fors et al (2014)	The Cardiac Self-Efficacy Scale, a useful tool with potential to evaluate person-centered care	Cardiac Self-Efficacy Scale (CSES)	Adaptation	the three subscales, control symptoms, control illness and maintain functioning	Self-efficacy	Cardiac Self-Efficacy Scale	English	Version Sweden	Psychometric	Interview	288	Cardiac self-efficacy; General self-efficacy; Fatalism	march 2011 - may 2013	The study sample consisted of patients who had been hospitalized two months earlier for an acute coronary syndrome (ACS) event	In both subsamples, patients were excluded if they had other severe diseases (eg advanced cancer), cognitive disability or current abuse of alcohol or drugs.	mean age 62.2	72 women, 216 men	Sweden	who were admitted to coronary care units (CCUs) for ACS in western Sweden.	Swedish	acute coronary syndrome (ACS) event	elementary school; High school; university	Not reported	Not reported	Authors report only interview	12, deleted item 8 from the original scale	5	Not reported	Not reported	Not reported	Not reported	Calculation of Cronbach's alpha for the 12 items in the CSE Scale resulted in excellent reliability (0.89).	Not reported	Not reported	Not reported	IT WAS TESTED	Not reported n	As a consequence of this, item 8 was considered unreliable and removed, resulting in an improvement of the model with acceptable levels (CFI=0.901; SRMR=0.071), but still with an unacceptable RMSEA (0.096)	Interview	Not reported	The analysis of convergent and discriminant validity confirmed the second hypothesis, that the CSE Scale was associated with external variables in expected direction. In subsample (a), the three subscales, control symptoms, control illness and maintained functioning, and the total summary score were negatively correlated with the Fatalism scale in the GCQ. The Fatalism scale correlated most stron…	Not reported	The analysis of convergent and discriminant validity confirmed the second hypothesis, that the CSE Scale was associated with external variables in expected direction. In subsample (a), the three subscales, control symptoms, control illness and maintained functioning, and the total summary score were negatively correlated with the Fatalism scale in the GCQ. The Fatalism scale correlated most stron…	COSMIN	REPORTED	Not reported	Not reported	Not reported	Not reported
Liu et al. (2021)	Psychometric Properties of the Translated Tai Chi Exercise Self-Efficacy Scale for Chinese Adults with Coronary Heart Disease or Risk Factors	Tai Chi Exercise Self-Efficacy Scale	VALIDATION	TCSE barriers and TCSE performance	Self-efficacy	Tai Chi Exercise Self-Efficacy Scale	English	Translated Tai Chi Exercise Self-Efficacy Scale for Chinese Adults with Coronary Heart Disease or Risk Factors	Psychometric	Self-administered	140	TCSE, demographic questionnaire, total exercise time per week	June to September 2017	People who had CHD or at least three of the following CHD risk factors: (1) older than 55 years older (female), or postmenopausal, or older than 45 years older (male), (2) hypertension or taking blood pressure medication, (3) diabetic or taking medicine to control blood sugar, (4) hyperlipidaemia, (5) current Smoker, (6) physically inactive (≤30 min of moderate-intensity physical activity for ≥3 …	Severe sensory or cognitive impairment (a score on the Abbreviated Mental Test of more than 7), or unable to answer the questions and provide informed consent.	64.5 (SD = 8.1) years old	53 (37.9%) were males	China	Community health center	Mandarin Chinese	Self-diagnosed coronary heart disease, Diabetic mellitus, hypertension, hyperlipidaemia	No formal education(5.0%); ≤Primary (48.6%); ≤Secondary (35.0%); Tertiary (11.4%)	Not reported	Not reported	Not reported	14	0 to 100 (0 = not at all confident, 100 = very confident)	Not reported	Score on the Abbreviated Mental Test of less than 7	The combined score for each sub-scale is the sum score of all items in each sub-scale, which is then divided by the total number of items in each sub-scale. A higher score represents higher perceived self-efficacy.	Not reported	The Cronbach’s α of the translated TCSE was 0.97; For the two factors (sub-scales), the TCSE barriers and TCSE performance were 0.99	The ICC for the scores of the TCSE barriers, TCSE performance, and total TCSE scale were 0.86, 0.68, and 0.86 (all p < 0.001), respectively, showing satisfactory test-retest reliability	Not reported	Not reported	Not reported	No pilot study	Independent bilingual nursing doctoral students performed forward translation into a Mandarin Chinese version. Acommittee discussed differences between the translated versions until all three translators agreed on the final translatedinstrument. The revised translated Mandarin Chinese version was then back-translated into English. An independent bilingual master-level student independently comple…	Self-administered	The I-CVIs ranged from 0.80 to 1, and the S-CVI was 0.96.	Participants with prior Tai Chi experience (n = 51) showed significantly higher TCSE mean scores than participants without prior Tai Chi experience (n = 89) (all p-values < 0.001, Table 4), providing evidence of known-groups validity.	Not reported	Not reported	COSMIN	The CFA results indicated that this factor structure is a fairly good fit to our data (the χ 2 of the model was 82.55 with df = 76, p = 0.28; the goodness-of-fit indices RMSEA = 0.025, CFI = 1.00, GFI = 0.92, AGFI = 0.89, and SRMR = 0.02).	The scores of the TCSE barriers, TCSE performance, and the total TCSE scale had statistically significant positive correlations with the total exercise score (r = 0.37, 0.47, and 0.42 respectively, p < 0.01). These findings indicate initial concurrent validity of the translated TCSE.	Not reported	Only for the experts panel - All five expert panel members submitted their ratings, without any missing responses.	Not reported
Mares et al (2020)	Development and Validation of a Scale to Measure Self-efficacy and Self-management in People With Coronary Heart Disease	Health Self-Efficacy and Self-Management (HH-SESM) scale	Development/Validation	No	Self-efficacy; self-management	Health Self-Efficacy and Self-Management (HH-SESM) scale	English, Arabic	Original	Transersal/ Psychometric	Interview	143	Health Self-Efficacy and Self-Management (HH-SESM) scale, Author's own assessment form	April/2016 to January/2017	> 18a, clinical diagnosis of CAD.	Not reported	67.6 (SD 11.8)	91H, 52M	Australia	Private cardiology clinic, community centers, CVR centers	English, Arabic	DAC	Higher and postgraduate education 54%, Up to secondary education 46%	Not reported	Not reported	One on one interview, think aloud and probing techniques to assess understaning and interpretation, availability of translators fluent in Arabic	12	5 (0 not applicable/ 1 to 4)	Not reported	Not reported	Not reported, although the study reports that it is a sum	Not reported	0.83 (SE); 0.81 (SM)	Not reported	Not reported	Not reported	Not reported	5	Experts round, IVC> 0.78 retained. Round 2, new expert analysis and pilot study	One on one interview	ICVI 0.93/SCVI 0.88	Between SE and SM (0.72)	Not reported	SE (older than 68 - 0.99, male - 0.74, English language - 1.71, More than high school 0.09, living partner/spouse - 1.06)/SM (older than 68 - 0.45, male - 0.97, English language - 0.65, More than high school- -0.28,living partner/spouse - 1.02)	Not applicable	Not reported	Not reported	Not reported	Not reported	Not reported
MOSELEY (1999)	RELIABILITY AND VALIDITY OF THE FOOD PYRAMID SELF EFFICACY SCALE: USE IN CORONARY ARTERY BYPASS PATIENTS	THE FOOD PYRAMID SELF-EFFICACY SCALE (FPSES)	VALIDATION FOR PULATION OF CAD	No	Self-efficacy	THE FOOD PYRAMID SELF-EFFICACY SCALE (FPSES)	English	Validation of CAD	Psychometric	Interview	30	THE FOOD PYRAMID SELF-EFFICACY SCALE (FPSES); Sickness Impact Profile; Author evaluation form	Not reported	Not reported	Individuals were excluded if they were <59 years of age or non-English speaking	mean age 70.4 SD=5.85	30 male	USA	Participants were approached while they waited for their routine postoperative surgical clinic appointment.	English	Don't make it specific. CAD?	Not reported	Not reported	Not reported	An interview was conducted, with a printed instrument and limited only to respondents who spoke English.	22	10	Not reported	speaking english	Not reported	Not reported	The coefficient alpha calculated for the FPSES was 0.92	r=0.78; p=0.008	Not reported	Not reported	Not reported	6	To assess the content validity of the FPSES for healthy eating, the scale was submitted to a panel of experts prior to being submitted to the participants. Six content experts judged each item on the four point scale from which the calculated CVI for all 30 items was 0.85. However, 8 of the 30 items did not reach significance. Following revision of the instrument, the CVI was recalculated (0.95).	interview	0.95	Not reported	Not reported	Not reported	Not reported	The FPSES mean score was calculated as 7.97 (SD 1.35; minimum score 4.3, maximum score 9.7; possible range 1 – 10). The overall SIP mean score was 14.5 (SD 7.86, possible range 0 – 100). The minimum score calculated on the SIP was 2.64 and the maximum score was 39.62. The correlation between the SIP and FPSES was negative of significance (r=0.37, p=0.05). The hypothesis that a higher self efficac…	Not reported	Not reported	Not reported	Not reported
Pedrosa and Rodrigues (2016)	Adaptation and evaluation of the measurement properties of the Brazilian version of the Self-efficacy for Appropriate Medication Adherence Scale	Brazilian version of the Self-efficacy for Appropriate Medication Adherence Scale	VALIDATION	No	Self-efficay	Self-efficacy for Appropriate Medication Adherence Scale	English	Original	Psychometric	Interview	147	Instrument for sociodemographic and clinical characterization, Brazilian version of the Morisky scale, Self-reported measure of adherence, Proportion of medication adherence, -Global evaluation of adherence, General Perceived Self-efficacy Scale	October 2013 – January 2014	Previous clinical manifestation of unstable angina and/or acute myocardial infarction, receiving treatment on an outpatient basis, with a period of over six months since the last event, patients in continuous use of cardioprotective drugs and/or drugs for relieving the symptoms for at least two months	Patients known to be clinically unstable, whose drug therapy is frequently modified, patients who presented inability for effective verbal communication	59.9 (Standard-Deviation - sd = 9.6)	68%M:32%F	Brazil	Cardiology outpatient center – Ischemic Heart Disease subspeciality – of a teaching hospital in the nonmetropolitan region of the State of São Paulo	Portuguese	CHD, unstable angina and/or acute myocardial infarction	Education in years 5.3 (3.4)	Family income (minimal income) 2.7 (1.1)	Not reported	The data were obtained by the researcher, individually, in a private environment	13	The response can vary from 1 to 3, with 1 (not confident), 2 (little confident), and 3 (very confident)	Sum of the responses vary between 13 and 39; the higher the score, the greater the self-efficacy for adherence to the drug treatment	Not reported	Sum of the responses vary between 13 and 39; the higher the score, the greater the self-efficacy for adherence to the drug treatment	Not reported	alpha cronbach of 0.8 for the domain of Self-efficacy for taking medications, under difficult circumstances and of 0.9 for the domain of Self-efficacy for continuing to take medications when the circumstances which permeate this action are uncertain, and of 0.92 for the total score	Not reported	Not reported	Not reported	Not reported	15	SEAMS was translated to Portuguese by two independent bilingual translators, synthesis of the translations – the translated versions (T1 and T2) were analyzed and compared by the researchers and by a professional mediator-translator, the translated version of the SEAMS was translated back into English by two other independent bilingual translators. At the end of this stage, the following versions…	Interview obtained by the researcher, individually	The results of the content validation (CVI) evidenced between 0.80 and 1.0 in 11 of the 13 items evaluated. Only items 11 and 12 obtained CVI= 0.60, these being revised in order to obtain consensus between the judges.	Significant inverse correlations of moderate to strong magnitude were observed between the total score and the domains of the Brazilian versions of the SEAMS and the MMAS-4 (D1 r -0.54, p<0.0001; D2 r--0.43, p<0.0001; total score r -0.53, p<0.0001). Significant correlations were not observed between the scores of the Brazilian versions of the SEAMS and the GSE (D1 r 0.12, p=0.128; D2 r 0.22, p=0.…	Not reported	Not reported	COSMIN	Not reported	Significant inverse correlations of moderate to strong magnitude were observed between the total score and the domains of the Brazilian versions of the SEAMS and the MMAS-4 (D1 r -0.54, p<0.0001; D2 r--0.43, p<0.0001; total score r -0.53, p<0.0001). Significant correlations were not observed between the scores of the Brazilian versions of the SEAMS and the GSE (D1 r 0.12, p=0.128; D2 r 0.22, p=0.…	Not reported	Not reported	. The evaluation of the ceiling and floor effects indicated a ceiling effect for the total score and for the domains of the SEAMSSelf-efficacy for taking medications, under difficult circumstances - F 0.0%, C 83.7%; Self-efficacy for continuing to take medications when the circumstances which permeate this action are uncertain - F 0.0%, C 83.0%; Total score - F 0.0%, C 79.6%
Pedrosa et al (2016)	Construct Validity of the Brazilian Version of the Self-Efficacy for Appropriate Medication Adherence Scale (ARTICLE AND VALIDATION DATA WHICH IS A DISSERTATION)	Brazilian version of the Self-Efficacy for Appropriate Medication Adherence Scale (SEAMS)	Adaptation	Self-efficacy for taking medication in difficult circumstances – seven items; (Self-efficacy to continue taking medication when circumstances surrounding medication use are uncertain - six items)	Self-efficacy	Self-Efficacy for Appropriate Medication Adherence Scale (SEAMS).	English	Brazilian version of SEAMS	Transersal/ Psychometric	Interview and consultation of medical records data	147	Brazilian version of the Self-Efficacy for Appropriate Medication Adherence Scale (SEAMS), Author's own assessment form, Morisky Self-Reported Measure of Medication Adherence Scale – MMAS-4, General Perceived Self-Efficacy Scale - GSE,	Not reported	patients with CAD, with an age older than 18 years, with prior clinical manifestation of unstable angina and/or myocardial infarction, continuous use of cardioprotective medications, and relief of symptoms for at least 2 months, who were being followed in the outpatient setting of the noted service.	Patients with a history of their last myocardial infarction or unstable angina within the last 6 months and those who presented the inability for effective verbal communication were excluded	59.9 (SD 9.6)	68.0% H; 32.0%M	Brazil	Cardiology outpatient clinic of a large university hospital in a city in the interior of São Paulo	BR Portuguese	DAC	years of study of 5.3 (63.4)	with a mean family income of 2.7 (61.1) times the minimum monthly salary	Not reported	Authors report only interview	13	3	The total score is calculated by the sum of all responses of the items, making the variation of 13–39 possible; the higher the score, the higher the self-efficacy for medication adherence	Not reported	The total score is calculated by summing all item responses, allowing a range from 13 to 39; the higher the score, the greater the self-efficacy for medication adherence	Not reported	0.85; 0.90	Not reported	Not reported	Not reported	Not reported	10	The results of content validation showed CVI between 0.80 and 1.0 in 11 of the 13 items evaluated. Only items 11 and 12 obtained CVI =0.60, which were revised to obtain consensus among the judges	Interview	ICC 0.99; 1.00	The analysis of the factor loading (Table 1) showed values ..50 for the items in respective constructs. The measures of AVE used to estimate the convergent construct validity showed values .0.50 for both factors, that is, 0.52 for the Factor 1 and 0.69 for Factor 2. The results show that the proposed factorial structure converged for a satisfactory model, as proposed by Risser et al. (2007).	Not reported	Although the analysis of cross-factor loadings showed higher factor loadings on the construct that was previously designated in the model proposed by Risser et al. (2007), high factor loadings on the other factor were verified, pointing to a discriminant validity issue. For the Items 8, 9, and 10, the factor loadings were similarly high for both factors (considering satisfactory factor loadings a…	COSMIN	The analysis of the factor loading (Table 1) showed values ..50 for the items in respective constructs. The measures of AVE used to estimate the convergent construct validity showed values .0.50 for both factors, that is, 0.52 for the Factor 1 and 0.69 for Factor 2. The results show that the proposed factorial structure converged for a satisfactory model, as proposed by Risser et al. (2007).	Significant inverse correlations of moderate to strong magnitude were observed between the total score and the domains of the Brazilian versions of the SEAMS and the MMAS-4 (D1 r -0.54, p<0.0001; D2 r--0.43, p<0.0001; total score r -0.53, p<0.0001). Significant correlations were not observed between the scores of the Brazilian versions of the SEAMS and the GSE (D1 r 0.12, p=0.128; D2 r 0.22, p=0.…	Not reported	Not reported	The evaluation of the ceiling and floor effects indicated this effect for the total SEAMS score, with 79.6% of patients scoring “ceiling”
RAJATI, RAJATI (2019)	Validity and reliability of the Iranian version of the Cardiac Exercise Self-Efficacy Scale	Cardiac Exercise Self-efficacy Scale (CESE)	Adaptation	No	Self-efficacy	Cardiac Exercise Self-Efficacy Scale (CESE)	English	Iranian Version	Psychometric	Interview	260	Demographic questionnaire; The Cardiac Exercise Self-Efficacy scale; Exercise Self-Efficacy Scale; Hospital Anxiety and Depression Scale; Short Form-36 Health Survey Scale	May to September 2016	patients with CVD admitted to Imam Ali Cardiovascular Hospital	Not reported	48.90 ± 13.77	The majority of the patients were men (n = 141; 54.2%).	Will	Imam Ali Cardiovascular Hospital	Iranian	CAD subgroup CABG 76 (29.23) MI 78 (30.00) Coronary stent placement 94 (36.15) Other diagnosis 12 (21.66)	Illiterate 14 (5.38) pre-diploma and high school diploma 90 (34.61) Bachelor's degree 152 (58.46) Master's and Doctoral degree 4 (1.53)	Not reported	Not reported	Authors report only interview	16	5	Not reported	Not reported	Not reported	Not reported	Cronbach's alpha for the total score of CESE was 0.87.	In the Bland-Altman analysis, difference between the test and the retest scores plotted against the mean results (Figure 2). None of the measurements were out of the ±2 SD range. The Bland-Altman analysis showed low bias (-0.88) and limits of agreement (-8.5 to 6.7). ICC values between 0.4 and 0.75 were considered as fair to good, and higher values than 0.75 were considered as excellent. The Blan…	Not reported	Not reported	Not reported	35	Based on the responses of the 10 experts, minor changes in the translated items of the final CESE indicated good face validity for the scale. The scale CVI was 0.82 and the item CVIs ranged from 0.76 to 0.88, while the scale CVR was 0.88, and the item CVRs ranged from 0.73 to 0.89. indicating the good content validity of the CESE.	Interview	The scale CVI was 0.82 and the item CVIs ranged from 0.76 to 0.88	The mean ESES score was 39.62 ± 16.43. There was a strong correlation between the CESE and ESES (r = 0.77; P < 0.010), providing a good convergent validity of the CESE.	The mean score of the anxiety and depression subscales of the HADS were 7.63 ± 3.12 and 8.60 ± 2.98, respectively. There was a significant and negative correlation between the mean CESE score and HADS total and subscales scores (P < 0.001). The Pearson coefficients between CESE, and the anxiety and depression subscales and total HADS score were -0.45, -0.57, and -0.57, respectively, indicating a …	Known-groups comparison analysis showed significant differences in the total CESE score between patients who had experienced MI and patients who had undergone CABG. Patients who had undergone CABG had significantly lower mean total CESE score than those who had not undergone CABG (2.21 ± 0.64 vs. 2.80 ± 0.65; P < 0. 001). Similarly, patients with MI had significantly lower total CESE score than t…	COSMIN	The result of Bartlett's test of sphericity was significant (P < 0.001), indicating the appropriateness of data to perform factor analysis. Viramax rotation was applied for factor analysis. The result showed that the Persian version of the CESE had four factors. As shown in table 3, factor 1, including items 1, 2, 3, 5, 6, 8, 11, 12, and 15, is related to knowledge of the exercise for cardiac pat…	Not reported	Not reported	Not reported	No participant scored the highest score for the total CESE, thus providing no ceiling effects of the total scale. Only 1.5% of participants obtained the lowest scores, indicating no/low floor effects for total CESE (Table 2).
RISSER, JACOBSON, KRIPALANI et al (2007)	Development and Psychometric Evaluation of the Self-Efficacy for Appropriate Medication Use Scale (SEAMS) in Low-Literacy Patients With Chronic Disease	Self-efficacy for Appropriate Medication Use (SEAMS)	Development	No	Self-efficacy	Self-efficacy for Appropriate Medication Use (SEAMS)	English	Original	Psychometric	Interview	436	Self-efficacy for Appropriate Medication Use (SEAMS); Morisky's selfreport measure of adherence; Rapid Estimate of Adult Literacy in Medicine	March 30, 2004, to March 7, 2005,	patients with documented coronary heart disease (CHD) who presented to the clinic were recruited for the parent study.	Patients were ineligible if they did not manage their own medications, had no mailing address or telephone number, were already receiving an intervention similar to the one being tested in the clinical trial (an illustrated medication schedule), routinely filled prescriptions outside of the hospital's pharmacy system, were unable to communicate in English, were in police custody, or had visual ac…	63.8 _x0007_ 10.4	Male 193 (44.3) Female 243 (55.7)	USA	Emory University School of Medicine, Atlanta, GA	ENGLISH	CAD	Years of education, mean SD 10.9 3.1; Literacy skills, n (%) Inadequateb 197 (45.2) Higher 239 (54.8)	Annual income, mean SD a $10,401.61 $4261.63 Employment, n (%) Unemployed 68 (15.6) Full-time 9 (2.1) Part-time 24 (5.5) Other (retired, disabled) 335 (76.8)	Not reported	To facilitate comprehension and reduce the effect of literacy on questionnaire administration, an interviewer read all questions aloud. For each set of items, the interviewer placed a printed response scale in front of the patient, orienting the patient to the response choices, and allowing the patient to indicate a response verbally or by pointing to the desired choice.	13	3	The potential score for the 21-item scale ranged from 21 to 63. Higher scores indicated higher levels of self-efficacy for medication adherence.	Among patients with inadequate literacy skills (n_197), Cronbach's alpha for the 13-item scale was 0.89, with a mean interitem correlation of 0.40. No poorly performing items were identified, such that their deletion would increase Cronbach's alpha. Principal component factor analysis revealed a two-factor solution with item correlations ranging from 0.23 to 0.70. The eigenvalues for the two fact…	The potential score for the 21-item scale ranged from 21 to 63. Higher scores indicated higher levels of self-efficacy for medication adherence.	Not reported	0.89	Based on responses from 96 control subjects who completed the follow-up interview, test-retest reliability of the 21-item scale was moderate (Spearman's ρ 0.62, p 0.0001).	Not reported	Not reported	Not reported	10	Given that the SEAMS performed well in the reliability analysis but did not factor into any identifiable domains, we returned to the items to try a more parsimonious approach. We tested a reduced set of items that excluded general self-efficacy questions (items 1 and 2) as well as the items that shared a different question format (items 17–21). Item 14, which had the lowest item-total correlation…	Interview	Not reported	Not reported	Not reported	Not reported	Not reported	For the original scale, the principal component exploratory factor analysis revealed a four-factor solution based on eigenvalues _1 (Table 3). The scree plot also identified a four-factor solution. Factor 1 accounted for 36.05% of the variance explained, while all four factors together accounted for 54.61% of the variance. Four items (numbers 3, 4, 13, and 19) loaded _0.4 on more than one factor.…	As anticipated, self-efficacy as measured by the 13-item scale was strongly correlated with medication adherence as assessed by the Morisky scale (Spearman's _ 0.51, p _ .0001), providing evidence for the criterion-related validity of the self -efficacy scale. Patients with controlled hypertension did not have significantly higher self-efficacy scores than those with uncontrolled blood pressure…	Not reported	Not reported	N
SAENGSIRI, THANASILP, PREECHAWONG (2013)	A PSYCHOMETRIC EVALUATION OF THE THAI VERSION OF THE CARDIAC SELF-EFFICACY QUESTIONNAIRE FOR PATIENTS WITH CORONARY ARTERY DISEASE	Thai version of the Cardiac Self-Efficacy Questionnaire	Adaptation	1) control of symptoms (SE1), and 2) maintenance of function (SE2)	Self-efficacy	Cardiac Self-Efficacy Questionnaire	ENGLISH	Thai version	Transersal/ Psychometric	Interview	280	Cardiac Self-Efficacy Questionnaire; Author evaluation form	Not reported	The population in this study consisted of post-PCI CAD patients who were followed up at the outpatient clinics of five tertiary hospitals in Thailand, and who also met the following inclusion criteria: 1) having been diagnosed with coronary disease in at least one vessel with more than 50% stenos, 2) having a history of CAD for greater than or equal to one year, 3) being either a male or a female…	The exclusion criterion was as follows: being a post-coronary artery bypass graft (CABG) patient.	and the age range was from 30 to 89 years, with a mean age of 61.11 years (SD = 10.94).	Almost three-quarters of the participants (73.60%) were male	Thailand	Not reported	Thai	CAD	Not reported	Not reported	Not reported	During the interview, which lasted 15 minutes, each item and scale response was read out and repeated several times.	14	5	Not reported	Not reported	Not reported	Not reported	The Cronbach's alpha of the Thai version of the CSEQ was 0.92, and alpha values for the two factors, control of symptoms and maintenance of function, were 0.91 and 0.87 respectively.	Not reported	The corrected Item-Total Correlations (CITC) for the14 questionnaire items ranged from 0.47 to 0.74, that was very good discrimination (> 0.30) [18]. Thus, the overall scale satisfied the criteria, as presented in Table 2.	Not reported	Not reported	30	The original CSEQ consisted of 13 items. This study reviewed findings that cognitive behavior therapy with a focus on stress management significantly decreased the risk of recurrent cardiovascular disease and acute myocardial infarction [15]. Therefore, one additional item measuring the maintenance of stress management was added to the questionnaire used in this study. As a result, the Thai versi…	Interview	The average degree of relevance for the questionnaire items used in this study was 90%, which indicates that the Thai version of the CSEQ was an accurate reflection of the English version. The context validity index (CVI) was found to be 1.0, which also indicates a good level of content validity for the Thai version.	Not reported	Not reported	The corrected Item-Total Correlations (CITC) for the14 questionnaire items ranged from 0.47 to 0.74, that was very good discrimination (> 0.30) [18]. Thus, the overall scale satisfied the criteria, as presented in Table 2.	COSMIN	The data obtained in this study was found to be appropriate for factor analysis, with a Kaiser-Mayer-Olkin recommendation value of 0.70 (KMO = 0.91), and Bartlett's test of sphericity at χ2 = 2665.252 (p < 0.001). Using the principle components extraction method with an eigenvalue greater than 1, two factors were extracted with positive factor loading for all items (0.23 - 0.85), and which were c…	Not reported	Not reported	Not reported	Not reported
Shajraw et al (2019)	A cross-cultural translation and adaptation of the Arabic Cardiac Self-Efficacy Questionnaire for patients with coronary heart disease	Arabic Cardiac Self-Efficacy Questionnaire	VALIDATION	Yes (3 subscales of the CSEQ)	Self-efficay	Cardiac self-efficacy questionnaire	English	Original	Psychometric	The questionnaire was distributed and the participants completed the CSEQ independently	268	CSEQ	October 2018 to March 2019	Confirmed diagnosis of CHD, based on a positive electrocardiograph (ECG) or angiographic evidence of disease, being haemodynamically stable, a native Arabic speaker, over 18 years of age, and possession of good literacy skills	Patients with severe comorbidity, cognitive impairment, or drug	Mean age was 57 years and ranged from 38 to 82 years	166 M: 102 F	Jordan	Cardiology ward	Arabic	CHD	Higher diploma or less (54.1%)/bachelor degree (38.4%)/Postgraduate degree (7.5%)	Not reported	Not reported	The questionnaire was distributed and collected on a cardiology ward and the participants completed independently	16	Five-point Likert scale (0-4)	Not reported	Possession of good literacy skills.	Not reported	Not reported	Cronbach's α, subscale 1 (.89), subscale 2 (.92), subscale 3 (.93)	Not reported	Not reported	Not reported	Not reported	10	Expert panel overseen the consensual English back-translation version and the original CSEQ, creating final English CSEQ version, following that the expert panel compared final English CSEQ version and CAV 2, resulting in generated CAV 3. After CAV 3 of the CSEQ was reached, the CAV 3 of the CSEQ was administered to a sample	Patients completed the questionnaire independently	The CVI for the A-CSEQ version was found to be 1.0	Not reported	Not reported	Not reported	COSMIN	Not reported	Not reported	Not reported	Not reported	Not reported
SHIN, JANG, PENDER (2001)	Psychometric Evaluation of the Exercise Self-Ef®cacy Scale Among Korean Adults with Chronic Diseases	Exercise Self-Ef®cacy Scale Among Korean Adults with Chronic Diseases	Adaptation	No	SELF-EFFICACY	Bandura's exercise self-efficacy scale (ESE)	ENGLISH	KOREAN	Psychometric	INTERVIEW	249	Bandura's self-ef®cacy; Author evaluation form	September and November 1998	Inclusion criteria were having been diagnosed by a physician with one or more chronic diseases such as hypertension, arthritis, and diabetes mellitus and having the physical capacity to exercise.	however, 16 were excluded because of missing data	Age 18±29 39.53 16.29 30±59 38.55 18.48 60‡ 36.91 25.08	Male 42.12 18.06 Female 34.58 21.49	SSUL KOREA	hospitals or health centers in the Korean cities of Seoul, Pusan, ChongJu, DaeJun, and Chunchon and in rural areas around ChongJu and Chunchon	KOREAN	Of the sample, 84 (34%) had cardiovascular diseases, 22 (9%) respiratory diseases, 57 (23%) renal diseases, 39 (17%) gastrointestinal diseases, 83 (33%) diabetes mellitus, and 32 (13% ) musculoskeletal diseases. Diagnosis of more than one chronic disease was reported by 29% of the participants.	At the time of the study most participants were married (71.1%). Eighteen Participants (7.2%) had no prior formal education, although all of these could read and write Korean. Fifty-two participants (20.9%) had an elementary-level education, 36 (14.5%) had a middle school education, 83 (33.3%) had attended a high school, and 60 (24.1%) had more than a university education.	The majority of the sampleÐ192 people, or 77.1%Ðdescribed themselves as being middle class in economic status, with 14 participants (5.6%) stating they were in a high economic range and 43 (17.3%) in a low economic status	Not reported	Authors report only carrying out interviews by professionals and researchers	18	11 (0 to 10)	Not reported	Not reported	NOT REPORTED	Not reported	Cronbach's coef®cient alpha was calculated as a measure of internal consistency for the scale. A standardized alpha of .94 was obtained.	Test±retest reliability measures were performed as a measure of instrument stability on a sample of 14 participants who were comparable to the study population. The test±retest interval was 2 weeks, and the correlation coefficient was .77.	Although there is no hard and fast criterion for level of correlation, a rule of thumb is that items that correlate below .3 with the total score are not suf®ciently related and therefore do not contribute to measurement of the core factor (Ferketich, 1991 ; Nunnally & Bernstein, 1994). The item±total correlation of all items was between .57 and .72.	Not reported	Not reported	20	The instrument tested in this study was an exercise self-efficacy scale that was developed by Bandura (1997). The instrument was translated into Korean by researchers and reviewed by an expert Korean panel, which included 15 adults with chronic diseases, three nursing faculty members from Hallym University, one nursing postdoctoral fellow, and one nursing doctoral student from the University of M…	Interview	Second, face validity of the scale was evaluated. Face validity was assured by the expert panel that evaluated the instrument for its cultural appropriateness for Korean adults with chronic diseases. Through this evaluation ambiguous translations were clarified. The 18 items of the scale were determined to be appropriate and necessary to assess the exercise self-ef®cacy of Korean adults with chro…	Not reported	Not reported	The perceived exercise self-ef®cacy of Korean adults with chronic diseases according to their demographic characteristics is shown in Table 5, revealing signi®cant differences according to gender, education, previous regularity of exercise, and current frequency of exercise. Korean men had a higher perceived con®dence in performing exercise than did Korean women, and Korean adults with more educa…	COSMIN	Table 2 shows the factor loadings and factor structure derived by the factor analysis without Varimax rotation. Table 3 shows the factor loadings and factor structure resulting from factor analysis with Varimax rotation. The loadings of all items ranged from .52 to .82, which is considered good to excellent (Tabachnick & Fidell, 1989).	Not reported	Not reported	Not reported	Not reported
STECA et al (2015)	Cardiovascular Management Self-efficacy: Psychometric Properties of a New Scale and Its Usefulness in a Rehabilitation Context	The Cardiovascular Management Self-efficacy Scale	Development	No	Self-efficacy	The Cardiovascular Management Self-efficacy Scale	Italian	Original	Prospective, Psychometric	Interview	172	The Cardiovascular Management Self-efficacy Scale; Sickness Impact Profile; modified version of the Morisky Medication Adherence Scale; scales of irritability and rumination developed by Caprara, Barbaranelli, Perugini, and Pastorelli; modified version of the Cognitive Behavioral Assessment Form Hospital battery; modified version of the Cognitive Behavioral Assessment 2.0 battery Italian version …	January 2009 and July 2010	The inclusion criteria were as follows: (a) diagnosed with a form of heart disease (acute myocardial infarction, percutaneous coronary intervention, coronary artery bypass surgery for reduced coronary reserve, heart failure, and chronic ischemic heart disease), (b) free from other serious diseases (such as cancer), (c) free from psychiatric problems, and (d) fluent in the Italian language	Not reported	66.4 (10.0); 38–86	Male 131 (76.2%); Female 41 (23.8%)	Italy	The participants were patients with CVD recruited in the CR department of three Italian hospitals	Italian	(acute myocardial infarction, percutaneous coronary intervention, coronary artery bypass surgery for reduced coronary reserve, heart failure, and chronic ischemic heart disease	No school, Primary school, Middle school, High school, University, Postgraduate school	Not reported	At admission into the CR department, we asked 203 patients to participate in the study, 31 of whom refused (response rate=84.7%); Furthermore, 106 patients among the 172 initially recruited (response rate=61.6 %) participated in a second part of the study; these patients answered the same battery of questionnaires both at the beginning and the end of the CR program	Instrument applied through interviews, available in printed form	9	5	Not reported	Not reported	Not reported	Not reported	The analysis of reliability performed on the data collected at admission into the rehabilitation program showed that the scale has adequate internal consistency for all factors (Table 2). All Cronbach's alpha were higher than .68, whereas the inter-correlation coefficients of items were all larger than .31, indicating adequate internal consistency.	Furthermore, we examined test-retest reliability in the sample of 30 patients who answered the same items a week after the first assessment. The results of this analysis showed that the scores obtained at the two time points were significantly correlated; Specifically, we found a correlation of .86 (p<.001) for the first factor, .49 (p=.006) for the second factor, and .77 (p<.001) for the third f…	Not reported	Not reported	Not reported	6	By following Bandura's guidelines exactly [43], we conducted a pilot study in one of the three CR departments participating in the research; we involved a cardiologist and five volunteer patients suffering from CVD. In this phase, participants had to answer open questions related to problems that patients could encounter after this type of illness in promoting self-care activities; Moreover, in t…	Interview	icc 0.40	We performed an EFA to evaluate factor solutions with up to four latent factors with a principal axis factoring extraction method (a method based on the variables' communality) and a Promax rotation, as the factors were expected to be correlated. The three-factor model was the most parsimonious in showing adequate fit according to all fit indices: χ2(12)=11.85, p=.457; CFI=1.00; TLI=1.00; RMSEA=.…	Not reported	We performed an EFA to evaluate factor solutions with up to four latent factors with a principal axis factoring extraction method (a method based on the variables' communality) and a Promax rotation, as the factors were expected to be correlated. The three-factor model was the most parsimonious in showing adequate fit according to all fit indices: χ2(12)=11.85, p=.457; CFI=1.00; TLI=1.00; RMSEA=.…	Not reported	We performed an EFA to evaluate factor solutions with up to four latent factors with a principal axis factoring extraction method (a method based on the variables' communality) and a Promax rotation, as the factors were expected to be correlated. The three-factor model was the most parsimonious in showing adequate fit according to all fit indices: χ2(12)=11.85, p=.457; CFI=1.00; TLI=1.00; RMSEA=.…	Table 3 lists multiple regression coefficients describing the relationships between the self-efficacy factor scores and the external measures of anxiety, depression, and illness perceptions. The three self-efficacy factor scores significantly predicted different outcomes after we controlled for the baseline assessment. The Cardiac Risk Factors Self-efficacy factor was a predictor for depression a…	Assessing self-efficacy beliefs allows us to develop profiles consisting of subjectively defined strengths and weaknesses, which reflect the areas in which patients consider themselves more or less able to act effectively. Figure 2 shows mean values of the Cardiovascular Management Self-efficacy at the beginning of the cycle of CR divided by acute and chronic patients. Acute and chronic patients …	Not reported	Not reported
SULLIVAN et al (1998)	Self-efficacy and self-reported functional status in coronary heart disease: a six-month prospective study.	Cardiac Self-Efficacy Scale (CSES)	Development	1) control of symptoms (SE1), and 2) maintenance of function (SE2)	Self-efficacy	Caraic Self-Efficacy Scale	English	Original	Transersal/ Psychometric	Interview	198	Cardiac self-efficacy scale; Hamilton Rating Scales for Depression; Hollingshead-Redlich social class score; Medical Outcomes Study SF-36; Sheehan's Disability Scales; Jenkins Self-Efficacy Scales	December 1991 and February 1993	Inclusion criteria were: a) at least 50% occlusion of one major coronary vessel by angiography; b) treadmill stress test within the past year; c) coronary disease was the subject's most disabling disease; and d) the subject was outpatient at the time of catheterization.	There were 111 subjects determined to be ineligible: 48 did not have at least 50% occlusion of a main coronary artery, 54 had not had a treadmill stress test in the past year, 5 had another disease more disabling than their CAD, 2 had catheterizations before valve replacement, I had an emergent catheterization, and one was not outpatient. An additional 28 patients refused to participate in the st…	MEAN 62.6 SD 8.9	MALE 164 (83%); FEMALE 34 (17%)	USA	Patients were recruited from Group Heath Cooperative of Puget Sound, a consumer-owned Health Maintenance Organization in Western Washington, and an affiliated Health Maintenance Organization in Eastern Washington, Group Health Northwest. Between December 1991 and February 1993, all Group Health Cooperative members aged 45 to 80 years undergoing elective cardiac catheterization for suspected coron…	English	CAD	> COLLEGE 34 (17%); COLLEGE 93 (47%); HIGH SCHOOL 49 (25%); < HIGH SCHOOL 22 (11%)	Social class (Holling-Redlich social position: I 8 (4%); II 39 (20%); III 84 (43%); IV 49 (25%); V 17 (11%).	Not reported	An interview was conducted, with a printed instrument and limited only to respondents who spoke English.	13	5	Not reported	Not reported	Not reported	Not reported	The reliabilities were excellent: 90 for SE-CS and 87 for SE-MF. The scales were moderately correlated with each other (r = .38)	Not reported	Not reported	Not reported	Not reported	Not reported	Questionnaire consisted of 16 items. Patients were asked to rate their confidence with knowing or acting on each of the 16 statements on a 5-point Likert scale (0 not at all confident, I somewhat confident; 2 moderately confident, 3 1 very confident, and 4 completely confident). Patients could also rate an item as nonapplicable. Three items were rated as nonapplicable by more than 25% of the samp…	Interview	Not reported	To examine the validity of the SE-CS and SE-MF scales, we examined correlations of these scales with patient demographics, physical status, physical functioning, disability, distress, personality, and Jenkins Self-Efficacy Scales. We expected weak correlations with demographic items and stronger correlations with distress and disability measures. For example, in previous studies of cardiac patien…	Not reported	To examine the validity of the SE-CS and SE-MF scales, we examined correlations of these scales with patient demographics, physical status, physical functioning, disability, distress, personality, and Jenkins Self-Efficacy Scales. We expected weak correlations with demographic items and stronger correlations with distress and disability measures. For example, in previous studies of cardiac patien…	There was no	The 13 items in the Cardiac Self-efficacy Questionnaire with adequate response rates were subjected to a principal components analysis that yielded two orthogonal factors and explained 66.7% of the item variance. Table 2 presents the item content and their loadings on the factors. The first factor represented the confidence of the patients that they could control their symptoms. This factor accou…	Not reported	Table 4 contains the regression results. As hypothesized, the self-efficacy scales significantly predicted all three outcomes after controlling for baseline assessment and other significant predictors. The model for the 6-month follow-up SF-36 physical functioning scale was significant [F(3,147) 23.25, p < .001, R32) and contained three predictors: baseline physical functioning, HAM-A, and SE-MF.…	Not reported	Not reported
Taylor-Piliae and Froelicher (2004)	Measurement properties of Tai Chi exercise self-efficacy among ethnic Chinese with coronary heart disease risk factors: a pilot study	Tai Chi exercise self-efficacy	Validation	TCSE Barriers and TCSE Performance	Self-efficacy	Tai Chi exercise self-efficacy	English	Original	Pilot	Interview	18	TCSE	Not reported	Ethnic Chinese, Tai Chi practitioners, and persons with CHD risk factors	Not reported	Mean 60.3 SD (18.4) years	5M:13F	USA	Community senior center volunteered including adults participating in Tai Chi exercise class	Chinese	History of hypertension, high cholesterol, irregular heart beat, asthma, major depression, rheumatoid arthritis, severe back pain, degenerative disc or joint disease and cancer	Secondary (7–12 years) 22% (4); Tertiary (13+ years) 78% (14)	Income (in US dollars per year) <24,999 - 39% (7); 25,000–49,999 - 17% (3); >50,000 - 44% (8)	Not reported	The questionnaire was formatted using a 14-point font size for all questions and instructions, to avoid potential response error due to reading problems [53], as the majority of subjects invited to participate were older adults.Cognitive interview questions were developed and included questions regarding the meaning of words or phrases used, difficulty in understanding specific questions or patte…	14 (9 - TCSE barriers; 5 - TCSE performance)	0-100	A higher score indicates more confidence or perceived TCSE (0=not at all confident, 100=very confident)	Not reported	Scoring of the TCSE Barriers and the TCSE Performance scales is done by summing the confidence ratings and then dividing by the total number of items in the respective scale.	Permission to use and modify these tools was obtained from the respective copyright owners	Cronbach's α - TCSE Barriers (0.95); TCSE Performance (0.97)	Not reported	Not reported	Not reported	Additional instruction sentence was added to the tool, between the title and the response options, in an attempt to aid with clarification and minimize measurement error with future use	18	Pre-testing of the TCSE tool included questions regarding self-efficacy to overcome barriers to Tai Chi exercise (TCSE Barriers) and self-efficacy to perform Tai Chi (TCSE Performance). TCSE Barriers questions were derived from a 9-item exercise self-efficacy tool (ranging from 0 to 100). Minor modifications to the original tool and conceptual context of thetool was retained. Internal consistency…	Interview	Not reported	Not reported	Not reported	Items in the TCSE Barriers scale correlated significantly with the overall TCSE Barriers mean score (r=0.86–0.95, p=0.01), except for the item about performing Tai Chi alone (r=0.41, p<0.05). All items in the TCSE Performance scale correlated significantly with the overall TCSE Performance mean score (r=0.91–0.97, p=0.01). Further, a significant positive correlation between the TCSE Barriers and …	COSMIN	Not reported	Not reported	Not reported	Not reported	TCSE Barrier - Floor effects % (n) 11(2), Ceiling effects % (n) 0 (0); TCSE Performance - Floor effects % (n) 11(2), Ceiling effects % (n) 22(4);
Wong et al. (2018)	Prospective Validation of the Chinese Version of the Self-Efficacy for Exercise Scale Among Middle-Aged Patients With Coronary Heart Disease	Chinese Version of the Self-Efficacy for Exercise Scale	Validation	No	Self-efficacy	Self-Efficacy for Exercise Scale	English	Chinese Version of the Self-Efficacy for Exercise Scale	Psychometric evaluation design	Participants completed the baseline questionnaire, with assistance from a research assistant if requested. Two consecutive followups, at 3 and 6 months, were conducted by the research assistant or trained student helpers in a private room at the follow-up clinic.	355	SEE-C; Chinese version of the Hospital Anxiety and Depression Scale (HADS); Chinese (HK) version of the Health Survey Questionnaire Version 2 (SF-12v2; Total exercise time per week	June 2013 and May 2014	Chinese patients with CHD attending regular follow-up treatment at the specialist clinics of two regional hospitals in Hong Kong were eligible if aged 30–65 and not diagnosed with physical, mental, visual, or cognitive impairments.	Patients with contraindications to physical exercise	Mean 51.1 ±5.0 years	66.2%M: 33.8%F	China	Specialist clinics of two regional hospitals in Hong Kong	Chinese	CHD	Below primary school 2 (0.6%) Primary school 45 (12.%) Secondary school 235 (66.2%) Tertiary school 73 (20.6%)	Perceived financial status: Good 73 (20.6%); Average 258 (72.7%); Poor 20 (5.6%); Unknown 4 (1.1%)	Not reported	Assistance from a research assistant if requested.	9	11-point Likert scale from 0 (not confident) to 10 (very confident)	Not reported	Not reported	Points are summed to generate a total SEE-C score, with higher scores indicating more confidence in performing exercise.	Not reported	Cronbach’s α: baseline ( 0.903); 3 months (0.925); 6 months (0.935)	Not evaluated	Not reported	Not reported	Not reported	No pilot study	Not reported	Participants completed the baseline questionnaire, 3 and 6 months follow ups were conducted by the research assistant or trained student helpers in a private room at the follow-up clinic.	Not reported	Not reported	Not reported	Not reported	COSMIN	The KMO Measure of Sampling Adequacy was 0.885 for the baseline data, 0.897 for the 3-month follow-up, and 0.897 for the 6-month follow-up	Correlations of Self-Efficacy for Exercise Scores with Health-related Variables at Baseline: Total exercise time per week SEE-C 33 <.001; Anxiety SEE-C 25 <.001; Depression SEE-C.24 <.001; Physical component score . SEE-C 13 .016; Mental component score SEE-C 22 <.001. For predictive validity, linear regression analyses showed that SEE-C score at baseline was significantly associated with total e…	Not reported	11 did not complete the SEE-C in at least one of the three time points. Among the 11 incomplete cases, seven had missing items >20%	Using 30% as the cutoff, there was no floor and ceiling effect for the SEE-C at baseline or at the 3- and 6-month follow-ups.
Zhang et al (2018)	Chinese translation and psychometric testing of the cardiac self-efficacy scale in patients with coronary heart disease in mainland China	Chinese version Cardiac Self-Efficacy Scale (CSES)	Adaptation	Control Illness; Control Symptoms; Maintain Function	Self-efficacy	Cardiac Self-Efficacy Scale	English	Chinese Version	Psychometric	Interview	234	Cardiac self-efficacy scale; General self-efficacy scale; Sociodemographic data assessment form	China from December 2015 to December 2016.	Inclusion criteria were patients who (1) had a confirmed clinical diagnosis of CHD, (2) were able to read and understand Chinese, and (3) aged 18 years old or above.	Those who had known major psychiatric disorders and other severe diseases (eg, advanced cancer, end stage renal failure, etc.) were excluded	The mean age of the participants was 58.87 (SD = 10.97) years old	Male 169 75.45% Female 55 24.55%	China	university-affiliated hospital in Shiyan City, Hubei province, China	Mandarin	DAC	No formal/Primary education 56 25.00% Secondary education 129 57.59% Tertiary education 39 17.41%	Living Status Living alone 50 22.32 Living with others 174 77.68 Employment Status Employed 74 33.04 Unemployed/ Retired 131 66.96	A total of 285 patients with CHD were screened for eligibility in this study, of which, 254 (89.12%) met the study criteria and were enrolled into phase two of the study. Of these participants, 224 (88.19%) completed the entire questionnaire and were included in the final data analysis	Authors do not make it clear how the instrument was applied, as well as the means of facilitators, only in their inclusion criteria they report that participants who read and understood Madarin were included.	12, item 12 of the original scale was deleted. Fifty-two participants (20.47%) failed to answer item 12 “maintain your sexual relationship with your spouse.” Further analysis indicated that there was a significant difference in the mean age between those who responded to item 12 (mean age = 57.71 ± 10.65 ) and those who did not (mean age = 67.69 ± 9.38) (P < 0.001). This would be a threat to the …	5	Not reported	Not reported	Not reported	Not reported	The internal consistency of the C-CSES was good with a Cronbach's α of 0.926 for the total scale.	Not reported	Not reported	Not reported	Not reported	10	Based on the responses of the ten bilingual validators, the translation equivalence rate for overall C-CAES was 94.87% (ranged from 92.31% to 100%), indicating that the C-CSES correctly reflected the English version. The item CVIs ranged from 0.81–0.96, while the scale CVI was 0.87, indicating the good content validity of the C-CSES.	Not reported pilot phase	The item CVIs ranged from 0.81–0.96, while the scale CVI was 0.87, indicating the good content validity of the C-CSES	There was a significant and moderate correlation between the C-CSES and the C-GSES (r = 0.470, p <0.01), indicating a good convergent validity of the CCSES.	Not reported	In addition, the discriminative validity of the C-CSES was demonstrated. There were significant differences of the C-CSES total and subscales between patients with and without comorbidities. Patients with a comorbidity of hypertension had significantly lower scores of the C-CSES total and three subscales than those without hypertension (p < 0.01). Patients with a comorbidity of diabetes had signi…	COSMIN	CFA was performed to confirm the underlying factor structure of the C-CSES, using AMOS 22.0 (Fig. 1). Initially, a two-factor model (Fig. 1, Model 1) for the CCSES was applied to the 224 participants to test the validity of factor structure according to the original study conducted in the United States [9], however the model fit was acceptable (RMSEA = 0.124, CFI = 0.885, NNFI = 0.87, IFI = 0.896…	Not reported	Not reported	Not reported	The mean score of the C-CSES total was 27.54 (SD = 9.63), while the mean scores of individual items ranged from 2.11 to 2.50 (SD = 0.80–1.17). Among all the participants, 0.47% scored the highest scores for the total scales, indicating low ceiling effects of the total scale. There were no participants who scored the lowest scores, indicating no floor effects of the total scale.
Zotti et al. (2007)	Application of the general perceived self-efficacy scale in cardiovascular rehabilitation	Italian version of the General Perceived Self-Efficacy Scale	VALIDATION	No	Self-efficay	General Perceived Self-Efficacy scale	English	Italian version for patients in cardiac and neurological rehabilitation	Psychometric	Not reported	395	GSE Italian version	Not reported	Subjects in cardiovascular and neurological rehabilitation	Not reported	Mean age of 55.7 + 9.6 years (range 16-78)	84.5% males	Italy	Rehabilitation hospital in cardiac or neurological department	Italian	Myocardial infarction, heart failure, coronary artery by-pass surgery, recent heart transplantition, recent valve replacement surgery , amyotrophic lateral sclerosis	School/university for a mean 8.8 + 4 years (range 5-18)	Not reported	Not reported	Not reported	10	1- 4 response format	The total 10-item score theoretically ranges from 10 to 40	Not reported	Not reported	Not reported	Cronbach’s alpha 0.85	Not reported	Not reported	Not reported	Not reported	No pilot study	Not an adaptation and validation study	Not reported	Not reported	Not reported	Not reported	Not reported	COSMIN	Not reported	Not reported	Not reported	Not reported	Not reported
[truncated: 3 more columns]
